# Supplementary material for: Carbapenem resistance and antibacterial potential of the Libyan endemic plant Arbutus pavarii against metallo-β-lactamase-producing Gram-negative bacteria
Source: Access Microbiol. 2025 Dec 16;7(12):001116.v3. doi: 10.1099/acmi.0.001116.v3 (PMC12720983; doi:10.1099/acmi.0.001116.v3)
Supplement: Supplementary Data Sheet 1. [file acmi-7-01116-s001.xlsx]

## Sheet: Table S1
NO.	Source	Isolated species	Carbapenem Resistance	Metallo β-lactamase Production	Alcoholic extract															Aqueous extract
					Fruits					Stem					Leaves					Fruits					Stem					Leaves
					0.25	0.5	0.75	1	cip	0.25	0.5	0.75	1	cip	0.25	0.5	0.75	1	cip	0.25	0.5	0.75	1	cip	0.25	0.5	0.75	1	cip	0.25	0.5	0.75	1	cip
1	Endotrachial tube tip	Pseudomonas aeruginosa	R	Positive	0	0	0	10 ml	12 ml	0	0	0	10 ml	12 ml	0	0	0	7 ml	12 ml	10 ml	10 ml	0	9 ml	12 ml	0	0	0	0	12 ml	20 ml	18 ml	18 ml	23 ml	12 ml
2	bed sore	proteus mirabilis	R	Positive	0	0	0	0	0	0	0	0	0	0	0	0	0	0	0	6 ml	8 ml	9 ml	10 ml	0	0	0	0	0	0	0	0	0	0	0
3	Percutaneous Endoscopic Gastrostomy	proteus mirabilis	S	Negative
4	Endotrachial tube tip	Klebsiella pneumoniae	R	Positive	7 ml	10 ml	10 ml	13 ml	16 ml	0	6 ml	9 ml	13 ml	16 ml	0	9 ml	11 ml	17 ml	16 ml	0	0	0	0	16 ml	0	0	0	0	16 ml	6 ml	6 ml	8 ml	9 ml	16 ml
5	urine	Pseudomonas aeruginosa	R	Positive	0	4 ml	8 ml	11 ml	11 ml	0	0	0	0	11 ml	0	0	0	8 ml	11 ml	0	0	8 mml	10 ml	11 ml	6 ml	6 ml	9 ml	12 ml	11 ml	5 ml	7 ml	9 ml	10 ml	11 ml
6	urine	Klebsiella pneumoniae	R	Positive	0	0	0	12 ml	0	0	0	5 ml	14 ml	0	0	0	0	0	0	0	0	0	0	0	0	0	0	0	0	0	0	0	0	0
7	Endotrachial tube tip	Klebsiella pneumoniae	R	Positive	0	0	0	0	0	0	0	0	0	0	0	0	8 ml	11 ml	0	0	0	0	0	0	5 ml	5 ml	7 ml	9 mnl	7 ml	0	0	0	0	0
8	bed sore	Acinetobacter baumannii	R	Positive	0	0	0	0	0	0	0	0	0	0	0	0	7 ml	18 ml	0	0	0	0	0	0	0	0	0	0	0	8 ml	11 ml	13 ml	15 ml	0
9	Endotrachial tube tip	Klebsiella pneumoniae	R	Positive	0	0	0	8 ml	19 ml	0	0	5 ml	14 ml	19 ml	0	5 ml	6 ml	12 ml	19 ml	0	0	0	16 ml	19 ml	0	0	0	12 ml	19 ml	0	0	7 ml	13 ml	19 ml
10	urine	Klebsiella pneumoniae	R	Positive	0	0	0	0	0	0	0	0	0	0	0	0	0	0	0	7cm	6cm	7.5cm	8cm	0	0	0	0	0	0	0	0	0	0	0
11	Endotrachial tube tip	Acinetobacter baumannii	S	Negative
12	urine	E. coli	S	Negative
13	bed sore	E. coli	S	Negative
14	Endotrachial tube tip	Klebsiella pneumoniae	S	Negative
15	urine	Klebsiella pneumoniae	R	Negative
16	Endotrachial tube tip	Pseudomonas aeruginosa	R	Positive	0	0	0	0	0	0	0	0	8 ml	24 ml	8 ml	13 ml	15 ml	18 ml	24 ml	4 ml	8 ml	9 ml	13 ml	24 ml	8 ml	10 ml	14 ml	22 ml	24 ml	0	5 ml	7 ml	9 ml	24 ml
17	urine	E. coli	S	Negative
18	Endotrachial tube tip	Acinetobacter baumannii	R	Negative
19	urine	Pseudomonas aeruginosa	R	Negative
20	Endotrachial tube tip	Acinetobacter baumannii	R	positive	0	0	0	4 ml	0	0	0	5 ml	8 ml	0	0	0	9 ml	14 ml	0	0	0	5 ml	6 ml	0	0	0	11 ml	14 ml	0	0	0	0	12 ml	0
21	urine	Klebsiella pneumoniae	R	Negative
22	Endotrachial tube tip	Klebsiella pneumoniae	R	Negative
23	urine	Klebsiella pneumoniae	S	Negative
24	urine	Pseudomonas aeruginosa	S	Negative
25	urine	Acinetobacter baumannii	S	Negative
26	urine	Pseudomonas aeruginosa	R	Negative
27	urine	proteus mirabilis	S	Negative
28	urine	Pseudomonas aeruginosa	R	Negative
29	Endotrachial tube tip	Klebsiella pneumoniae	S	Negative
30	urine	proteus mirabilis	S	Negative
31	Endotrachial tube tip	Acinetobacter baumannii	R	Negative
32	urine	Acinetobacter baumannii	R	Negative
33	Endotrachial tube tip	Acinetobacter baumannii	R	Negative
34	Endotrachial tube tip	Klebsiella pneumoniae	R	Negative
35	Endotrachial tube tip	Pseudomonas aeruginosa	R	Negative
36	bed sore	Klebsiella pneumoniae	R	Negative
37	Endotrachial tube tip	Acinetobacter baumannii	S	Negative
38	urine	enterobacter aerogenes	S	Negative
39	Endotrachial tube tip	Klebsiella pneumoniae	R	Positive	0	0	0	0	8 ml	0	0	0	0	8 ml	0	0	0	0	8 ml	0	0	0	0	8 ml	0	0	0	0	8 ml	0	0	0	13 ml	8 ml
40	urine	Acinetobacter baumannii	R	Positive	9 ml	9 ml	10 ml	13 ml	13 ml	0	0	10 ml	18 ml	13 ml	0	5 ml	11 ml	16 ml	13 ml	0	0	0	0	13 ml	0	6 ml	6 ml	9 ml	13 ml	8 ml	11 ml	15 ml	19 ml	13 ml
41	Endotrachial tube tip	Acinetobacter baumannii	R	Negative
42	urine	E. coli	S	Negative
43	Nose	E. coli	S	Negative
44	Endotrachial tube tip	Acinetobacter baumannii	S	Negative
45	Nasal discharge	Acinetobacter baumannii	R	Negative
46	Endotrachial tube tip	proteus mirabilis	S	Negative
47	axilla	Pseudomonas aeruginosa	S	Negative
48	axilla	Acinetobacter baumannii	R	Negative
49	axilla	Acinetobacter baumannii	S	Negative
50	Diabetic foot ulcer	Klebsiella pneumoniae	S	Negative
51	Diabetic foot ulcer	Pseudomonas aeruginosa	S	Negative
52	Diabetic foot ulcer	proteus mirabilis	S	Negative
53	Diabetic foot ulcer	Acinetobacter baumannii	S	Negative
54	Diabetic foot ulcer	Pseudomonas aeruginosa	R	Negative
55	Diabetic foot ulcer	Acinetobacter baumannii	R	Negative
56	Diabetic foot ulcer	Pseudomonas aeruginosa	S	Negative
57	Diabetic foot ulcer	Klebsiella pneumoniae	S	Negative
58	Diabetic foot ulcer	proteus mirabilis	S	Negative
59	Diabetic foot ulcer	enterobacter aerogenes	S	Negative
60	Wound	Acinetobacter baumannii	S	Negative
61	Diabetic foot ulcer	proteus mirabilis	S	Negative
62	Endotrachial tube tip	Pseudomonas aeruginosa	R	Positive	0	0	0	10 ml	12 ml	0	0	0	10 ml	12 ml	0	0	0	7 ml	12 ml	10 ml	10 ml	0	9 ml	12 ml	0	0	0	0	12 ml	20 ml	18 ml	18 ml	23 ml	12 ml
63	bed sore	proteus mirabilis	R	Positive	0	0	0	0	0	0	0	0	0	0	0	0	0	0	0	6 ml	8 ml	9 ml	10 ml	0	0	0	0	0	0	0	0	0	0	0
64	Percutaneous Endoscopic Gastrostomy	proteus mirabilis	S	Negative
65	Endotrachial tube tip	Klebsiella pneumoniae	R	Positive	7 ml	10 ml	10 ml	13 ml	16 ml	0	6 ml	9 ml	13 ml	16 ml	0	9 ml	11 ml	17 ml	16 ml	0	0	0	0	16 ml	0	0	0	0	16 ml	6 ml	6 ml	8 ml	9 ml	16 ml
66	urine	Pseudomonas aeruginosa	R	Positive	0	4 ml	8 ml	11 ml	11 ml	0	0	0	0	11 ml	0	0	0	8 ml	11 ml	0	0	8 mml	10 ml	11 ml	6 ml	6 ml	9 ml	12 ml	11 ml	5 ml	7 ml	9 ml	10 ml	11 ml
67	urine	Klebsiella pneumoniae	R	Positive	0	0	0	12 ml	0	0	0	5 ml	14 ml	0	0	0	0	0	0	0	0	0	0	0	0	0	0	0	0	0	0	0	0	0
68	Endotrachial tube tip	Klebsiella pneumoniae	R	Positive	0	0	0	0	0	0	0	0	0	0	0	0	8 ml	11 ml	0	0	0	0	0	0	5 ml	5 ml	7 ml	9 mnl	7 ml	0	0	0	0	0
69	bed sore	Acinetobacter baumannii	R	Positive	0	0	0	0	0	0	0	0	0	0	0	0	7 ml	18 ml	0	0	0	0	0	0	0	0	0	0	0	8 ml	11 ml	13 ml	15 ml	0
70	Endotrachial tube tip	Klebsiella pneumoniae	R	Positive	0	0	0	8 ml	19 ml	0	0	5 ml	14 ml	19 ml	0	5 ml	6 ml	12 ml	19 ml	0	0	0	16 ml	19 ml	0	0	0	12 ml	19 ml	0	0	7 ml	13 ml	19 ml
71	urine	Klebsiella pneumoniae	R	Positive	0	0	0	0	0	0	0	0	0	0	0	0	0	0	0	7cm	6cm	7.5cm	8cm	0	0	0	0	0	0	0	0	0	0	0
72	Endotrachial tube tip	Acinetobacter baumannii	S	Negative
73	urine	E. coli	S	Negative
74	bed sore	E. coli	S	Negative
75	Endotrachial tube tip	Klebsiella pneumoniae	S	Negative
76	urine	Klebsiella pneumoniae	R	Negative
77	Endotrachial tube tip	Pseudomonas aeruginosa	R	Positive	0	0	0	0	0	0	0	0	8 ml	24 ml	8 ml	13 ml	15 ml	18 ml	24 ml	4 ml	8 ml	9 ml	13 ml	24 ml	8 ml	10 ml	14 ml	22 ml	24 ml	0	5 ml	7 ml	9 ml	24 ml
78	urine	E. coli	S	Negative
79	Endotrachial tube tip	Acinetobacter baumannii	R	Negative
80	urine	Pseudomonas aeruginosa	R	Negative
81	Endotrachial tube tip	Acinetobacter baumannii	R	positive	0	0	0	4 ml	0	0	0	5 ml	8 ml	0	0	0	9 ml	14 ml	0	0	0	5 ml	6 ml	0	0	0	11 ml	14 ml	0	0	0	0	12 ml	0
82	urine	Klebsiella pneumoniae	R	Negative
83	Endotrachial tube tip	Klebsiella pneumoniae	R	Negative
84	urine	Klebsiella pneumoniae	S	Negative
85	urine	Pseudomonas aeruginosa	S	Negative
86	urine	Acinetobacter baumannii	S	Negative
87	urine	Pseudomonas aeruginosa	R	Negative
88	urine	proteus mirabilis	S	Negative
89	urine	Pseudomonas aeruginosa	R	Negative
90	Endotrachial tube tip	Klebsiella pneumoniae	S	Negative
91	urine	proteus mirabilis	S	Negative
92	Endotrachial tube tip	Acinetobacter baumannii	R	Negative
93	urine	Acinetobacter baumannii	R	Negative
94	Endotrachial tube tip	Acinetobacter baumannii	R	Negative
95	Endotrachial tube tip	Klebsiella pneumoniae	R	Negative
96	Endotrachial tube tip	Pseudomonas aeruginosa	R	Negative
97	bed sore	Klebsiella pneumoniae	R	Negative
98	Endotrachial tube tip	Acinetobacter baumannii	S	Negative
99	urine	enterobacter aerogenes	S	Negative
100	Endotrachial tube tip	Klebsiella pneumoniae	R	Positive	0	0	0	0	8 ml	0	0	0	0	8 ml	0	0	0	0	8 ml	0	0	0	0	8 ml	0	0	0	0	8 ml	0	0	0	13 ml	8 ml
101	urine	Acinetobacter baumannii	R	Positive	9 ml	9 ml	10 ml	13 ml	13 ml	0	0	10 ml	18 ml	13 ml	0	5 ml	11 ml	16 ml	13 ml	0	0	0	0	13 ml	0	6 ml	6 ml	9 ml	13 ml	8 ml	11 ml	15 ml	19 ml	13 ml
102	Endotrachial tube tip	Acinetobacter baumannii	R	Negative
103	urine	E. coli	S	Negative
104	Nose	E. coli	S	Negative
105	Endotrachial tube tip	Acinetobacter baumannii	S	Negative
106	Nasal discharge	Acinetobacter baumannii	R	Negative
107	Endotrachial tube tip	proteus mirabilis	S	Negative
108	axilla	Pseudomonas aeruginosa	S	Negative
109	axilla	Acinetobacter baumannii	R	Negative
110	axilla	Acinetobacter baumannii	S	Negative
111	Diabetic foot ulcer	Klebsiella pneumoniae	S	Negative
112	Diabetic foot ulcer	Pseudomonas aeruginosa	S	Negative
113	Diabetic foot ulcer	proteus mirabilis	S	Negative
114	Diabetic foot ulcer	Acinetobacter baumannii	S	Negative
115	Diabetic foot ulcer	Pseudomonas aeruginosa	R	Negative
116	Diabetic foot ulcer	Acinetobacter baumannii	R	Negative
117	Diabetic foot ulcer	Pseudomonas aeruginosa	S	Negative
118	Diabetic foot ulcer	Klebsiella pneumoniae	S	Negative
119	Diabetic foot ulcer	proteus mirabilis	S	Negative
120	Diabetic foot ulcer	enterobacter aerogenes	S	Negative
121	Wound	Acinetobacter baumannii	S	Negative
122	Diabetic foot ulcer	proteus mirabilis	S	Negative
123	Endotrachial tube tip	Pseudomonas aeruginosa	R	Positive	0	0	0	10 ml	12 ml	0	0	0	10 ml	12 ml	0	0	0	7 ml	12 ml	10 ml	10 ml	0	9 ml	12 ml	0	0	0	0	12 ml	20 ml	18 ml	18 ml	23 ml	12 ml
124	bed sore	proteus mirabilis	R	Positive	0	0	0	0	0	0	0	0	0	0	0	0	0	0	0	6 ml	8 ml	9 ml	10 ml	0	0	0	0	0	0	0	0	0	0	0
125	Percutaneous Endoscopic Gastrostomy	proteus mirabilis	S	Negative
126	Endotrachial tube tip	Klebsiella pneumoniae	R	Positive	7 ml	10 ml	10 ml	13 ml	16 ml	0	6 ml	9 ml	13 ml	16 ml	0	9 ml	11 ml	17 ml	16 ml	0	0	0	0	16 ml	0	0	0	0	16 ml	6 ml	6 ml	8 ml	9 ml	16 ml
127	urine	Pseudomonas aeruginosa	R	Positive	0	4 ml	8 ml	11 ml	11 ml	0	0	0	0	11 ml	0	0	0	8 ml	11 ml	0	0	8 mml	10 ml	11 ml	6 ml	6 ml	9 ml	12 ml	11 ml	5 ml	7 ml	9 ml	10 ml	11 ml
128	urine	Klebsiella pneumoniae	R	Positive	0	0	0	12 ml	0	0	0	5 ml	14 ml	0	0	0	0	0	0	0	0	0	0	0	0	0	0	0	0	0	0	0	0	0
129	Endotrachial tube tip	Klebsiella pneumoniae	R	Positive	0	0	0	0	0	0	0	0	0	0	0	0	8 ml	11 ml	0	0	0	0	0	0	5 ml	5 ml	7 ml	9 mnl	7 ml	0	0	0	0	0
130	bed sore	Acinetobacter baumannii	R	Positive	0	0	0	0	0	0	0	0	0	0	0	0	7 ml	18 ml	0	0	0	0	0	0	0	0	0	0	0	8 ml	11 ml	13 ml	15 ml	0
131	Endotrachial tube tip	Klebsiella pneumoniae	R	Positive	0	0	0	8 ml	19 ml	0	0	5 ml	14 ml	19 ml	0	5 ml	6 ml	12 ml	19 ml	0	0	0	16 ml	19 ml	0	0	0	12 ml	19 ml	0	0	7 ml	13 ml	19 ml
132	urine	Klebsiella pneumoniae	R	Positive	0	0	0	0	0	0	0	0	0	0	0	0	0	0	0	7cm	6cm	7.5cm	8cm	0	0	0	0	0	0	0	0	0	0	0
133	Endotrachial tube tip	Acinetobacter baumannii	S	Negative
134	urine	E. coli	S	Negative
135	bed sore	E. coli	S	Negative
136	Endotrachial tube tip	Klebsiella pneumoniae	S	Negative
137	urine	Klebsiella pneumoniae	R	Negative
138	Endotrachial tube tip	Pseudomonas aeruginosa	R	Positive	0	0	0	0	0	0	0	0	8 ml	24 ml	8 ml	13 ml	15 ml	18 ml	24 ml	4 ml	8 ml	9 ml	13 ml	24 ml	8 ml	10 ml	14 ml	22 ml	24 ml	0	5 ml	7 ml	9 ml	24 ml
139	urine	E. coli	S	Negative
140	Endotrachial tube tip	Acinetobacter baumannii	R	Negative
141	urine	Pseudomonas aeruginosa	R	Negative
142	Endotrachial tube tip	Acinetobacter baumannii	R	positive	0	0	0	4 ml	0	0	0	5 ml	8 ml	0	0	0	9 ml	14 ml	0	0	0	5 ml	6 ml	0	0	0	11 ml	14 ml	0	0	0	0	12 ml	0
143	urine	Klebsiella pneumoniae	R	Negative
144	Endotrachial tube tip	Klebsiella pneumoniae	R	Negative
145	urine	Klebsiella pneumoniae	S	Negative
146	urine	Pseudomonas aeruginosa	S	Negative
147	urine	Acinetobacter baumannii	S	Negative
148	urine	Pseudomonas aeruginosa	R	Negative
149	urine	proteus mirabilis	S	Negative
150	urine	Pseudomonas aeruginosa	R	Negative
151	Endotrachial tube tip	Klebsiella pneumoniae	S	Negative
152	urine	proteus mirabilis	S	Negative
153	Endotrachial tube tip	Acinetobacter baumannii	R	Negative
154	urine	Acinetobacter baumannii	R	Negative
155	Endotrachial tube tip	Acinetobacter baumannii	R	Negative
156	Endotrachial tube tip	Klebsiella pneumoniae	R	Negative
157	Endotrachial tube tip	Pseudomonas aeruginosa	R	Negative
158	bed sore	Klebsiella pneumoniae	R	Negative
159	Endotrachial tube tip	Acinetobacter baumannii	S	Negative
160	urine	enterobacter aerogenes	S	Negative
161	Endotrachial tube tip	Klebsiella pneumoniae	R	Positive	0	0	0	0	8 ml	0	0	0	0	8 ml	0	0	0	0	8 ml	0	0	0	0	8 ml	0	0	0	0	8 ml	0	0	0	13 ml	8 ml
162	urine	Acinetobacter baumannii	R	Positive	9 ml	9 ml	10 ml	13 ml	13 ml	0	0	10 ml	18 ml	13 ml	0	5 ml	11 ml	16 ml	13 ml	0	0	0	0	13 ml	0	6 ml	6 ml	9 ml	13 ml	8 ml	11 ml	15 ml	19 ml	13 ml
163	Endotrachial tube tip	Acinetobacter baumannii	R	Negative
164	urine	E. coli	S	Negative
165	Nose	E. coli	S	Negative
166	Endotrachial tube tip	Acinetobacter baumannii	S	Negative
167	Nasal discharge	Acinetobacter baumannii	R	Negative
168	Endotrachial tube tip	proteus mirabilis	S	Negative
169	axilla	Pseudomonas aeruginosa	S	Negative
170	axilla	Acinetobacter baumannii	R	Negative
171	axilla	Acinetobacter baumannii	S	Negative
172	Diabetic foot ulcer	Klebsiella pneumoniae	S	Negative
173	Diabetic foot ulcer	Pseudomonas aeruginosa	S	Negative
174	Diabetic foot ulcer	proteus mirabilis	S	Negative
175	Diabetic foot ulcer	Acinetobacter baumannii	S	Negative
176	Diabetic foot ulcer	Pseudomonas aeruginosa	R	Negative
177	Diabetic foot ulcer	Acinetobacter baumannii	R	Negative
178	Diabetic foot ulcer	Pseudomonas aeruginosa	S	Negative
179	Diabetic foot ulcer	Klebsiella pneumoniae	S	Negative
180	Diabetic foot ulcer	proteus mirabilis	S	Negative
181	Diabetic foot ulcer	enterobacter aerogenes	S	Negative
182	Wound	Acinetobacter baumannii	S	Negative
183	Diabetic foot ulcer	proteus mirabilis	S	Negative
184	Endotrachial tube tip	Pseudomonas aeruginosa	R	Positive	0	0	0	10 ml	12 ml	0	0	0	10 ml	12 ml	0	0	0	7 ml	12 ml	10 ml	10 ml	0	9 ml	12 ml	0	0	0	0	12 ml	20 ml	18 ml	18 ml	23 ml	12 ml
185	bed sore	proteus mirabilis	R	Positive	0	0	0	0	0	0	0	0	0	0	0	0	0	0	0	6 ml	8 ml	9 ml	10 ml	0	0	0	0	0	0	0	0	0	0	0
186	Percutaneous Endoscopic Gastrostomy	proteus mirabilis	S	Negative
187	Endotrachial tube tip	Klebsiella pneumoniae	R	Positive	7 ml	10 ml	10 ml	13 ml	16 ml	0	6 ml	9 ml	13 ml	16 ml	0	9 ml	11 ml	17 ml	16 ml	0	0	0	0	16 ml	0	0	0	0	16 ml	6 ml	6 ml	8 ml	9 ml	16 ml
188	urine	Pseudomonas aeruginosa	R	Positive	0	4 ml	8 ml	11 ml	11 ml	0	0	0	0	11 ml	0	0	0	8 ml	11 ml	0	0	8 mml	10 ml	11 ml	6 ml	6 ml	9 ml	12 ml	11 ml	5 ml	7 ml	9 ml	10 ml	11 ml
189	urine	Klebsiella pneumoniae	R	Positive	0	0	0	12 ml	0	0	0	5 ml	14 ml	0	0	0	0	0	0	0	0	0	0	0	0	0	0	0	0	0	0	0	0	0
190	Endotrachial tube tip	Klebsiella pneumoniae	R	Positive	0	0	0	0	0	0	0	0	0	0	0	0	8 ml	11 ml	0	0	0	0	0	0	5 ml	5 ml	7 ml	9 mnl	7 ml	0	0	0	0	0
191	bed sore	Acinetobacter baumannii	R	Positive	0	0	0	0	0	0	0	0	0	0	0	0	7 ml	18 ml	0	0	0	0	0	0	0	0	0	0	0	8 ml	11 ml	13 ml	15 ml	0
192	Endotrachial tube tip	Klebsiella pneumoniae	R	Positive	0	0	0	8 ml	19 ml	0	0	5 ml	14 ml	19 ml	0	5 ml	6 ml	12 ml	19 ml	0	0	0	16 ml	19 ml	0	0	0	12 ml	19 ml	0	0	7 ml	13 ml	19 ml
193	urine	Klebsiella pneumoniae	R	Positive	0	0	0	0	0	0	0	0	0	0	0	0	0	0	0	7cm	6cm	7.5cm	8cm	0	0	0	0	0	0	0	0	0	0	0
194	Endotrachial tube tip	Acinetobacter baumannii	S	Negative
195	urine	E. coli	S	Negative
196	bed sore	E. coli	S	Negative
197	Endotrachial tube tip	Klebsiella pneumoniae	S	Negative
198	urine	Klebsiella pneumoniae	R	Negative
199	Endotrachial tube tip	Pseudomonas aeruginosa	R	Positive	0	0	0	0	0	0	0	0	8 ml	24 ml	8 ml	13 ml	15 ml	18 ml	24 ml	4 ml	8 ml	9 ml	13 ml	24 ml	8 ml	10 ml	14 ml	22 ml	24 ml	0	5 ml	7 ml	9 ml	24 ml
200	urine	E. coli	S	Negative
201	Endotrachial tube tip	Acinetobacter baumannii	R	Negative
202	urine	Pseudomonas aeruginosa	R	Negative
203	Endotrachial tube tip	Acinetobacter baumannii	R	positive	0	0	0	4 ml	0	0	0	5 ml	8 ml	0	0	0	9 ml	14 ml	0	0	0	5 ml	6 ml	0	0	0	11 ml	14 ml	0	0	0	0	12 ml	0
204	urine	Klebsiella pneumoniae	R	Negative
205	Endotrachial tube tip	Klebsiella pneumoniae	R	Negative
206	urine	Klebsiella pneumoniae	S	Negative
207	urine	Pseudomonas aeruginosa	S	Negative
208	urine	Acinetobacter baumannii	S	Negative
209	urine	Pseudomonas aeruginosa	R	Negative
210	urine	proteus mirabilis	S	Negative
211	urine	Pseudomonas aeruginosa	R	Negative
212	Endotrachial tube tip	Klebsiella pneumoniae	S	Negative
213	urine	proteus mirabilis	S	Negative
214	Endotrachial tube tip	Acinetobacter baumannii	R	Negative
215	urine	Acinetobacter baumannii	R	Negative
216	Endotrachial tube tip	Acinetobacter baumannii	R	Negative
217	Endotrachial tube tip	Klebsiella pneumoniae	R	Negative
218	Endotrachial tube tip	Pseudomonas aeruginosa	R	Negative
219	bed sore	Klebsiella pneumoniae	R	Negative
220	Endotrachial tube tip	Acinetobacter baumannii	S	Negative
221	urine	enterobacter aerogenes	S	Negative
222	Endotrachial tube tip	Klebsiella pneumoniae	R	Positive	0	0	0	0	8 ml	0	0	0	0	8 ml	0	0	0	0	8 ml	0	0	0	0	8 ml	0	0	0	0	8 ml	0	0	0	13 ml	8 ml
223	urine	Acinetobacter baumannii	R	Positive	9 ml	9 ml	10 ml	13 ml	13 ml	0	0	10 ml	18 ml	13 ml	0	5 ml	11 ml	16 ml	13 ml	0	0	0	0	13 ml	0	6 ml	6 ml	9 ml	13 ml	8 ml	11 ml	15 ml	19 ml	13 ml
224	Endotrachial tube tip	Acinetobacter baumannii	R	Negative
225	urine	E. coli	S	Negative
226	Nose	E. coli	S	Negative
227	Endotrachial tube tip	Acinetobacter baumannii	S	Negative
228	Nasal discharge	Acinetobacter baumannii	R	Negative
229	Endotrachial tube tip	proteus mirabilis	S	Negative
230	axilla	Pseudomonas aeruginosa	S	Negative
231	axilla	Acinetobacter baumannii	R	Negative
232	axilla	Acinetobacter baumannii	S	Negative
233	Diabetic foot ulcer	Klebsiella pneumoniae	S	Negative
234	Diabetic foot ulcer	Pseudomonas aeruginosa	S	Negative
235	Diabetic foot ulcer	proteus mirabilis	S	Negative
236	Diabetic foot ulcer	Acinetobacter baumannii	S	Negative
237	Diabetic foot ulcer	Pseudomonas aeruginosa	R	Negative
238	Diabetic foot ulcer	Acinetobacter baumannii	R	Negative
239	Diabetic foot ulcer	Pseudomonas aeruginosa	S	Negative
240	Diabetic foot ulcer	Klebsiella pneumoniae	S	Negative
241	Diabetic foot ulcer	proteus mirabilis	S	Negative
242	Diabetic foot ulcer	enterobacter aerogenes	S	Negative
243	Wound	Acinetobacter baumannii	S	Negative
244	Diabetic foot ulcer	proteus mirabilis	S	Negative
